# Supplementary material for: Combined Use of Univariate and Multivariate Approaches to Detect Selection Signatures Associated with Milk or Meat Production in Cattle
Source: Genes (Basel). 2024 Nov 26;15(12):1516. doi: 10.3390/genes15121516 (PMC11675734; doi:10.3390/genes15121516)
Supplement: Supplementary file 1 [file genes-15-01516-s001.zip]

Archive with 1 entries (1 files):
- genes-3315728-supplementary.pdf
